# Supplementary material for: Diagnostic Utility of N-Terminal Pro-B-Type Natriuretic Peptide in Identifying Atrial Fibrillation Post-Cryptogenic Stroke: A Systematic Review and Meta-Analysis
Source: Pathophysiology. 2024 Jun 30;31(3):331–49. doi: 10.3390/pathophysiology31030024 (PMC11270372; doi:10.3390/pathophysiology31030024)
Supplement: Supplementary file 1 [file pathophysiology-31-00024-s001.zip]

Archive with 1 entries (1 files):
- pathophysiology-2958819-supplementary.pdf
